# Supplementary material for: Effects of Long-Chain Polyunsaturated Fatty Acids in Combination with Lutein and Zeaxanthin on Episodic Memory in Healthy Older Adults
Source: Nutrients. 2023 Jun 21;15(13):2825. doi: 10.3390/nu15132825 (PMC10343771; doi:10.3390/nu15132825)
Supplement: Supplementary file 1 [file nutrients-15-02825-s001.zip]

Archive with 2 entries (2 files):
- Proof_Figure S1.pdf
- Proof_supplementary_table.pdf
